# Supplementary material for: Isoviolanthin Extracted from Dendrobium officinale Reverses TGF-β1-Mediated Epithelial–Mesenchymal Transition in Hepatocellular Carcinoma Cells via Deactivating the TGF-β/Smad and PI3K/Akt/mTOR Signaling Pathways
Source: Int J Mol Sci. 2018 May 23;19(6):1556. doi: 10.3390/ijms19061556 (PMC6032198; doi:10.3390/ijms19061556)
Supplement: Supplementary file 1 [file ijms-19-01556-s001.zip]

Archive with 1 entries (1 files):
- ijms-293853-supplementary.docx
